# Supplementary material for: Synthesis and Biological Activity Screening of Newly Synthesized Trimethoxyphenyl-Based Analogues as Potential Anticancer Agents
Source: Molecules. 2022 Jul 20;27(14):4621. doi: 10.3390/molecules27144621 (PMC9322052; doi:10.3390/molecules27144621)
Supplement: Supplementary file 1 [file molecules-27-04621-s001.zip]

Archive with 1 entries (1 files):
- molecules-1810642-supplementary.pdf
